# Supplementary material for: Removal of Flotation Collector O-Isopropyl-N-ethylthionocarbamate from Wastewater
Source: Molecules. 2021 Nov 4;26(21):6676. doi: 10.3390/molecules26216676 (PMC8588165; doi:10.3390/molecules26216676)
Supplement: Supplementary file 1 [file molecules-26-06676-s001.zip]

Archive with 1 entries (1 files):
- molecules-1402452-supplementary.pdf
